# Supplementary material for: Comparative study on the distribution of Pacinian corpuscles in the pancreas
Source: Front Neuroanat. 2025 Aug 13;19:1593682. doi: 10.3389/fnana.2025.1593682 (PMC12380800; doi:10.3389/fnana.2025.1593682)
Supplement: Supplementary file 2 [file Supplementary_file_1.xlsx]

## Sheet: Sheet1
Supplemental Table 1. General information of the cadaveric specimens
No. list	No. of the cadavers	Sex	Age	Cause of death
1	1482	F	94	Left breast cancer
2	1489	M	93	Aspiration pneumonia
3	1493	M	90	Senility deaths
4	1509	F	88	Left breast cancer
5	1513	F	94	Senility deaths
6	1525	F	86	Pneumonia
7	1527	M	85	Pneumonia
8	1539	F	104	Senility deaths
9	1542	M	87	Fatal heart arrhythmia
10	1543	F	94	Congestive heart failure
11	1544	F	58	Adenocarcinoma of unknown primary origin
12	1545	M	70	Pneumonia
13	1546	F	89	Encephalorrhagia
14	1547	M	92	Esophageal cancer
15	1548	M	65	Esophageal cancer
16	1565	F	85	Senility deaths
17	1574	F	87	Cerebral infarction
18	1576	F	94	Senility deaths
19	1579	F	74	Intraperitoneal hemorrhage
20	1580	F	97	Maxillary cancer
21	1582	F	90	Senility deaths
22	1583	F	72	Bleeding
23	1585	M	83	Ischemic heart failure
24	1586	F	92	Acute myocardial infarction
25	1604	M	71	Senility deaths
26	1605	F	92	Colorectal cancer
27	1607	F	92	Multiple organ failure
28	1608	M	82	Pneumonia
29	1609	F	93	Cerebral infarction
30	1610	F	94	Senility deaths
31	1611	F	88	Lung cancer
32	1613	M	90	Chronic respiratory failure
33	1615	M	92	Senility deaths
34	1616	F	95	Breast cancer
35	1621	F	102	Cachexia
36	1624	F	84	Arterial occlusion of the right lower
37	1625	F	84	Pneumonia
38	1626	M	92	Acute heart failure
39	1627	F	75	Congestive heart failure.
40	1633	F	93	Cerebral infarction
41	1634	M	81	Lung abscess
42	1637	F	91	Malnutrition/Dehydration
43	1642	F	97	Pneumonia, heart failure
44	1643	F	86	Senility deaths, colon cancer
45	1646	M	80	Lung adenocarcinoma
46	1649	M	90	Obstructive jaundice, bile duct cancer
47	1651	F	91	Senility deaths
48	1652	M	75	Cerebral infarction
49	1654	F	84	Respiratory failure, aspiration pneumonia
50	1656	M	92	Senility deaths
51	1657	M	78	Aspiration pneumonia, intestinal obstruction
52	1693	M	71	Rectal cancer
53	N1027	M	87	Ruptured abdominal aortic aneurysm
54	N996	F	84	Chronic renal failure
55	N981	M	76	Spinocerebellar degeneration
56	N971	F	99	Pneumonia
57	N994	F	88	Acute respiratory failure
58	N980	F	83	Lung cancer
59	N983	F	106	Senility deaths
60	N1003	M	97	Aspiration pneumonia
61	N987	M	102	Acute cholecystitis
62	N988	F	96	Transverse colon cancer
63	N991	M	90	Senility deaths (dysphagia)
64	N985	F	81	Senility deaths
65	N977	F	96	Senility deaths
66	N993	M	86	Pneumonia
67	S998	F	100	Senility deaths
68	S1000	F	95	Urinary tract infection, hypothyroidism, cerebral infarction
69	S1002	M	85	Cerebral infarction, chronic atrial fibrillation, chronic heart failure
70	S1003	F	89	Ascending colon cancer
71	S1008	F	98	Senility deaths
72	S1009	F	93	Senility deaths
73	S1012	M	95	Aspiration pneumonia
74	S1017	F	84	Rectal cancer
